# Supplementary material for: Molecular Dynamics Studies of Poly(Lactic Acid) Nanoparticles and Their Interactions with Vitamin E and TLR Agonists Pam1CSK4 and Pam3CSK4
Source: Nanomaterials (Basel). 2020 Nov 5;10(11):2209. doi: 10.3390/nano10112209 (PMC7694526; doi:10.3390/nano10112209)
Supplement: Supplementary file 1 [file nanomaterials-10-02209-s001.zip]

Archive with 3 entries (3 files):
- Video 1-PAM3 formation.avi
- Video 2-PAM1 formation.avi
- Video 3-VitE-8pc formation.avi
